# Supplementary material for: Somatosensory Amplification and Psychopathological Symptoms: The Mediating Roles of Meteoropathy and Meteosensitivity
Source: Brain Sci. 2026 May 28;16(6):575. doi: 10.3390/brainsci16060575 (PMC13297252; doi:10.3390/brainsci16060575)
Supplement: Supplementary file 1 [file brainsci-16-00575-s001.zip]

Archive with 1 entries (1 files):
- brainsci-4293797-supplementary.pdf
